# Supplementary material for: Anterior Esthetic Restorations with the Stratified Stamp Technique: A Case Report
Source: Biomimetics (Basel). 2024 May 18;9(5):299. doi: 10.3390/biomimetics9050299 (PMC11117549; doi:10.3390/biomimetics9050299)
Supplement: Supplementary file 1 [file biomimetics-09-00299-s001.zip]

Archive with 2 entries (2 files):
- biomimetics-2951296-supplementary.mp4
- biomimetics-2951296-supplementary.pdf
